# Supplementary material for: Synuclein Family Members Prevent Membrane Damage by Counteracting α-Synuclein Aggregation
Source: Biomolecules. 2021 Jul 21;11(8):1067. doi: 10.3390/biom11081067 (PMC8392020; doi:10.3390/biom11081067)
Supplement: Supplementary file 1 [file biomolecules-11-01067-s001.zip]

Archive with 1 entries (1 files):
- biomolecules-1277172-supplementary.pdf
